# Supplementary material for: Knowledge of Targeted Muscles and Proper Form in Strength Training: A Cross-Sectional Survey of 1000 Adults Across Age, Sex, and Instructional Experience
Source: Sports (Basel). 2025 Sep 11;13(9):322. doi: 10.3390/sports13090322 (PMC12473838; doi:10.3390/sports13090322)
Supplement: Supplementary file 1 [file sports-13-00322-s001.zip]

Archive with 1 entries (1 files):
- sports-3783511-supplementary.pdf
